# Supplementary material for: Injury Prediction and Risk Modelling in Team Sports Using Artificial Intelligence and Sensor-Based Monitoring: A Scoping Review
Source: J Funct Morphol Kinesiol. 2026 May 22;11(2):204. doi: 10.3390/jfmk11020204 (PMC13262898; doi:10.3390/jfmk11020204)
Supplement: Supplementary file 1 [file jfmk-11-00204-s001.zip]

Archive with 1 entries (1 files):
- Supplementary File S1. Search Strategy.pdf
